# Supplementary material for: Changes in Patient Characteristics and Early Clinical Outcomes Among Emergency Department–Admitted Inpatients During the 2024 Medical Workforce Crisis in South Korea
Source: J Clin Med. 2026 Jun 20;15(12):4804. doi: 10.3390/jcm15124804 (PMC13301829; doi:10.3390/jcm15124804)
Supplement: Supplementary file 1 [file jcm-15-04804-s001.zip]

Archive with 1 entries (1 files):
- jcm-4377369-supplementary.pdf
